# Supplementary material for: Correction: Temperature extremes and infant mortality in Bangladesh: Hotter months, lower mortality
Source: PLoS One. 2019 May 1;14(5):e0216570. doi: 10.1371/journal.pone.0216570 (PMC6493745; doi:10.1371/journal.pone.0216570)
Supplement: S1 File — Monthly reports of temperature, maximum temperature, minumum temperature, infant mortality, female infant mortality, male infant mortality, male mortality less than 30 days, male mortality greater than 30 days, female mortality less than 30 days, female mortality greater than 30 days, both sex mortality less than 30 days, and both sex mortality greater than 30 days. (XLS) [file pone.0216570.s007.xls]

## Sheet: Sheet1
S1 File. Data used in the analysis of mortality and temperature from Matlab, Bangladesh. All data are monthly. Variables include: temperature - mean temperature; maxtemp - maximum temperature; mintemp - minimum temperature; femort- girl mortality (less than 153 days); mamort - male/boy mortality (less than 153 days); mortcle30- children mortality(less than 30 days); mortcg30- children mortality(g…
date	temperature	maxtemp	mintemp	femort	mamort	mortcle30	mortcg30	u5mortalityr
Jan-82	19.1	29.1	10	24	38	48	14	178.892
Feb-82	21.3	30.8	11.8	18	23	25	16	126.649
Mar-82	24.4	34.6	14.6	23	37	35	25	180.475
Apr-82	27.1	34.6	19.8	25	27	22	30	220.053
May-82	29.4	36.5	21.6	23	26	33	16	180.475
Jun-82	27.9	35.6	23.4	19	27	31	15	204.222
Jul-82	28.9	33.7	23.7	11	21	26	6	150.396
Aug-82	28.2	33.4	24.2	27	37	44	20	194.723
Sep-82	28.8	35.4	24.2	36	32	46	22	194.723
Oct-82	27.7	34	20.5	42	36	60	18	194.723
Nov-82	23	32.4	14.2	22	39	45	16	191.557
Dec-82	19	27.5	11.5	41	46	72	15	205.805
Jan-83	18.1	28.4	10.4	36	18	42	12	143.921
Feb-83	20.3	30.5	9	22	21	27	16	138.958
Mar-83	25.7	33.6	15	22	27	34	15	150.538
Apr-83	27.4	36	18.8	24	21	29	16	177.006
May-83	28.2	35.6	20	18	20	28	10	147.229
Jun-83	29	35.5	23.5	16	20	24	12	147.229
Jul-83	28.8	34.5	25	13	21	26	8	172.043
Aug-83	28.4	34.4	25	18	22	31	9	183.623
Sep-83	28.3	34.1	23	39	28	53	14	279.57
Oct-83	27.4	34	19.9	35	46	65	16	277.916
Nov-83	24.5	33.4	16.5	36	26	44	18	277.916
Dec-83	18.9	29.5	8.8	41	60	72	29	320.926
Jan-84	17.6	26.5	9.5	41	38	47	32	331.533
Feb-84	20.1	31.5	11	28	29	29	28	190.77
Mar-84	25.9	36.1	13	18	22	22	18	198.179
Apr-84	27.8	36.4	18.2	34	38	44	28	279.673
May-84	27.9	36.5	17	19	16	18	17	300.046
Jun-84	27.9	36.2	21.2	10	17	18	9	237.074
Jul-84	27.9	33.1	21	14	16	22	8	218.552
Aug-84	27.9	33.5	21.4	18	25	32	11	187.066
Sep-84	27.8	33.7	19.5	18	39	48	9	229.665
Oct-84	27.6	33.2	16.3	28	29	49	8	242.63
Nov-84	23	31.4	15.5	37	40	59	18	251.891
Dec-84	19.2	29	10.3	28	32	41	19	205.587
Jan-85	18.7	29.3	10.4	27	37	43	21	190.034
Feb-85	20.9	30.1	11.5	26	27	39	14	150.717
Mar-85	27	35	14	29	19	25	23	127.782
Apr-85	28.3	35.5	18.9	18	32	27	23	203.14
May-85	27.7	34.5	14.5	19	21	18	22	160.546
Jun-85	28.3	34	23	22	24	36	10	196.587
Jul-85	27.4	33	23.4	16	17	26	7	157.27
Aug-85	28.4	33.5	23.5	16	33	41	8	163.822
Sep-85	27.9	34	24	22	32	44	10	160.546
Oct-85	27.5	34.6	19.1	22	36	49	9	168.737
Nov-85	23.2	32.9	14.4	38	35	54	19	181.843
Dec-85	20.3	29.5	10	38	33	54	17	188.396
Jan-86	18.7	29.2	10.4	28	18	31	15	146.549
Feb-86	21.2	30.7	11.6	20	22	23	19	126.101
Mar-86	26.2	36.9	14	17	21	21	17	136.325
Apr-86	27.4	34.8	18	18	20	20	18	151.661
May-86	28	35.5	20.2	20	17	22	15	158.478
Jun-86	29.3	36	24	11	15	10	16	134.621
Jul-86	28.3	33.8	24	8	15	13	10	95.4274
Aug-86	29.1	34.7	24	13	25	32	6	127.805
Sep-86	27.5	33.6	22.4	16	20	30	6	144.845
Oct-86	26.7	32.8	21.6	39	37	64	12	197.671
Nov-86	23.8	32.5	16.5	24	28	39	13	132.917
Dec-86	20.3	28.4	12.4	40	30	48	22	182.335
Jan-87	18.9	28.4	10.2	29	28	36	21	151.324
Feb-87	21.9	33	12.7	19	21	27	13	90.7944
Mar-87	25.4	35.5	15.4	19	23	19	23	107.608
Apr-87	27.1	35.6	19.6	17	30	22	25	132.829
May-87	29.2	36.2	19.4	15	16	19	12	127.785
Jun-87	30	35.3	24	14	12	18	8	87.4317
Jul-87	28.2	33.5	23.6	20	20	28	12	134.51
Aug-87	28.4	33.5	23.9	18	16	23	11	116.015
Sep-87	28.7	34.3	24.5	22	27	40	9	159.731
Oct-87	27.6	33.4	19.9	24	33	48	9	169.819
Nov-87	24.5	31.9	16.3	25	27	44	8	132.829
Dec-87	20.1	28.5	12.2	31	28	36	23	146.28
Jan-88	19.4	27.5	11.3	28	39	39	28	151.64
Feb-88	21.9	31.4	11.9	24	15	23	16	115.86
Mar-88	25.7	34.5	16.4	15	18	18	15	115.86
Apr-88	28	35.3	19	25	17	17	25	168.678
May-88	28.2	34.5	20.9	19	17	23	13	127.786
Jun-88	28.2	34.9	23.7	14	21	21	14	124.379
Jul-88	28.5	33.8	23.9	10	14	20	4	85.191
Aug-88	28.4	33.2	24.9	19	21	31	9	92.0062
Sep-88	29.1	34.4	24.9	22	27	43	6	146.529
Oct-88	27.5	33.7	21.6	26	23	45	4	136.306
Nov-88	24.5	31.8	16.7	24	36	50	10	144.825
Dec-88	20.7	28.3	13.3	22	29	33	18	132.898
Jan-89	17.3	27	8.6	29	32	41	20	145.981
Feb-89	21.4	30.8	11.3	8	23	21	10	90.5451
Mar-89	25.6	35.3	13.9	18	17	20	15	110.872
Apr-89	28.8	34.8	19.8	20	15	16	19	147.829
May-89	29.6	35.4	23	11	20	16	15	149.677
Jun-89	28.8	35.2	23	11	13	16	8	99.7844
Jul-89	28.6	33.8	24.7	15	16	21	10	105.328
Aug-89	28.9	33.6	24.5	24	12	33	3	120.111
Sep-89	28.4	33.6	23.7	15	25	35	5	107.176
Oct-89	27	33.3	21.4	16	21	31	6	123.807
Nov-89	23.3	32.3	16.2	16	25	36	5	96.0887
Dec-89	19	28.9	11.5	23	25	38	10	114.567
Jan-90	19	28.7	9.4	20	33	35	18	121.23
Feb-90	22	30.6	15	15	13	19	9	75.9952
Mar-90	23.5	34.1	14.1	14	15	13	16	86.8516
Apr-90	27.1	34.6	15.5	17	16	19	14	121.23
May-90	28.5	34.8	21.8	23	19	27	15	132.087
Jun-90	28.9	34.6	22.5	16	19	22	13	110.374
Jul-90	28.1	33.5	24.8	22	16	31	7	106.755
Aug-90	29.1	34.3	24.5	19	20	36	3	108.564
Sep-90	28.6	34.5	25	20	23	34	9	108.564
Oct-90	26.3	32.9	19.2	16	37	43	10	121.23
Nov-90	25	32.1	15.7	17	26	30	13	104.946
Dec-90	20.3	28.1	13.4	28	23	32	19	126.659
Jan-91	18.1	27.8	9.6	22	25	34	13	134.579
Feb-91	22.3	32.5	13.5	18	18	25	11	106.032
Mar-91	26.7	35.5	18.4	15	13	19	9	116.228
Apr-91	28.2	35.4	19.3	16	22	20	18	167.205
May-91	28	33.5	21.4	17	20	24	13	150.892
Jun-91	28.2	33.8	22.7	17	15	22	10	122.345
Jul-91	28.8	33.8	25	11	9	18	2	103.993
Aug-91	28.5	34.4	24.6	14	19	25	8	112.149
Sep-91	28.2	33.6	24.1	13	21	28	6	97.876
Oct-91	27.2	33.8	21.1	13	29	31	11	154.97
Nov-91	22.7	31.1	14.9	32	32	48	16	159.048
Dec-91	19.1	29.1	10	32	43	41	34	177.4
Jan-92	17.9	27.6	10.5	25	32	38	19	159.079
Feb-92	20.4	29.1	12.1	15	25	25	15	119.309
Mar-92	26.8	36.1	16.9	10	19	17	12	94.1915
Apr-92	29.3	35.8	21.4	11	8	11	8	96.2847
May-92	28.2	34.9	20	10	15	12	13	117.216
Jun-92	29.3	35.2	24.2	13	14	14	13	113.03
Jul-92	28.3	34.5	24.4	17	12	24	5	117.216
Aug-92	28.5	34.1	24.5	12	17	22	7	96.2847
Sep-92	28.4	33.8	24	17	16	30	3	123.496
Oct-92	27.6	33.7	20.6	15	26	33	8	156.986
Nov-92	24.1	32.6	16	13	22	28	7	102.564
Dec-92	19.2	26.8	12.5	34	25	45	14	154.893
Jan-93	18.1	28.6	9.3	15	24	33	6	123.199
Feb-93	22.1	31.6	12	17	11	20	8	92.9395
Mar-93	24.5	33.4	15.5	12	16	17	11	105.908
Apr-93	27.5	35.7	19.5	12	19	14	17	97.2623
May-93	27.8	34.8	20	10	13	16	7	101.585
Jun-93	28.8	34.6	22.5	12	16	19	9	112.392
Jul-93	28.6	33.8	24	10	15	19	6	95.1009
Aug-93	28.5	33.1	25	9	17	20	6	103.746
Sep-93	28.2	34.1	23.5	18	12	27	3	125.36
Oct-93	27.6	33.8	21.8	19	23	37	5	142.651
Nov-93	24.4	30.8	17.5	26	28	43	11	155.62
Dec-93	20.8	28.6	14	23	24	39	8	140.49
Jan-94	19.4	29	12.3	25	21	32	14	134.76
Feb-94	20.5	30.2	12	23	15	29	9	94.7535
Mar-94	26.4	33.8	16.5	19	17	22	14	105.282
Apr-94	27.8	36.5	18.6	10	17	14	13	82.1197
May-94	29.1	35.6	20.6	11	10	12	9	73.6971
Jun-94	28.6	35.1	23	11	16	13	14	94.7535
Jul-94	28.7	34	24.9	10	11	16	5	82.1197
Aug-94	28.5	33.5	24.2	13	17	20	10	96.8591
Sep-94	28.8	34.1	24.5	9	15	18	6	98.9647
Oct-94	27.4	33.6	21.5	16	22	32	6	128.444
Nov-94	24.2	32.7	16	15	16	25	6	86.3309
Dec-94	19.8	29.6	12.2	24	21	37	8	128.444
Jan-95	18	27.6	9.5	18	18	27	9	100.455
Feb-95	21.2	31	12.2	12	17	18	11	87.3521
Mar-95	25.6	36.7	16	13	14	15	12	96.0873
Apr-95	29.1	35.8	20	7	15	14	8	93.9035
May-95	29.6	35.8	23.3	19	10	18	11	117.925
Jun-95	28.9	34.7	23.7	9	15	21	3	93.9035
Jul-95	28.2	33.1	24.2	6	13	14	5	98.2712
Aug-95	28.9	34.6	24.1	3	19	21	1	85.1683
Sep-95	28.6	34.2	24.5	12	16	20	8	102.639
Oct-95	28.1	34	22	16	6	18	4	89.5359
Nov-95	24.6	33	16	11	14	19	6	93.9035
Dec-95	20.3	28.1	12.8	6	18	20	4	80.8007
Jan-96	19	28.1	11.2	11	17	13	15	79.4857
Feb-96	21.9	32.5	12.8	7	17	17	7	86.4991
Mar-96	27.1	35.2	16.5	7	12	16	3	79.4857
Apr-96	28.2	35.5	20	14	10	10	14	95.8504
May-96	29.7	36.4	20	6	12	8	10	77.1479
Jun-96	28.6	34.8	21.6	7	4	8	3	67.7966
Jul-96	28.8	34	24	6	9	11	4	84.1613
Aug-96	28.3	33.8	24.5	15	14	20	9	135.593
Sep-96	29.2	35.7	24.1	13	16	26	3	100.526
Oct-96	27.4	34.7	21	12	20	26	6	119.229
Nov-96	24.1	32.8	15	15	17	25	7	102.864
Dec-96	20.6	28.6	13.5	16	20	32	4	114.553
Jan-97	18.2	27.1	10	25	17	27	15	123.92
Feb-97	20.6	30.5	10.5	9	10	13	6	67.5929
Mar-97	26.1	34	18	5	15	9	11	67.5929
Apr-97	25.6	33.5	17	13	10	11	12	96.8832
May-97	28.7	35.5	21	11	6	14	3	85.6177
Jun-97	28.8	35.5	23.5	9	11	16	4	67.5929
Jul-97	28.5	34.1	24.6	2	12	12	2	58.5806
Aug-97	29	36.8	25	8	10	14	4	65.3398
Sep-97	28	33.5	22.5	7	12	16	3	74.3522
Oct-97	27.3	33.5	20.2	17	18	30	5	105.896
Nov-97	24.8	33.1	18.5	22	23	38	7	137.439
Dec-97	19.6	28	13.1	23	18	25	16	96.8832
Jan-98	17.3	26.5	10	31	19	34	16	118.421
Feb-98	21.6	30.7	12.5	5	13	15	3	51.9391
Mar-98	24.2	33.6	14.8	15	9	19	5	70.6371
Apr-98	27.2	34.5	18.8	10	13	14	9	68.5596
May-98	28.9	36	22	10	10	14	6	70.6371
Jun-98	30.3	35.2	23	11	13	19	5	72.7147
Jul-98	28.4	33.5	24.5	7	6	12	1	54.0166
Aug-98	28.6	33.7	25.2	10	11	14	7	58.1717
Sep-98	29.3	35.4	24.6	18	12	25	5	83.1025
Oct-98	28.9	35.2	25.7	20	12	25	7	112.188
Nov-98	25.8	32.6		14	17	26	5	89.3352
Dec-98	21.6	29.5	14	22	9	23	8	101.801
Jan-99	19.4	29	12.5	9	18	18	9	95.2381
Feb-99	23.1	34	12.5	9	4	7	6	55.371
Mar-99	27.1	35.7	17	8	7	8	7	50.9413
Apr-99	29.7	35.5	20	7	13	15	5	68.66
May-99	28.2	35.5	20.5	3	8	3	8	59.8007
Jun-99	28.6	35.5	22.8	8	5	6	7	68.66
Jul-99	28	33.9	24	5	20	17	8	79.7342
Aug-99	28.2	34	24.6	14	12	24	2	93.0232
Sep-99	27.9	33	22.9	7	12	17	2	70.8749
Oct-99	27.5	33.2	21.8	9	21	27	3	99.6678
Nov-99	24.8	31.6	16.7	10	12	16	6	79.7342
Dec-99	21	29.5	14	13	12	18	7	77.5194
Jan-00	18.8	29	10.4	10	11	15	6	56.912
Feb-00	20.5	28.1	13.2	6	18	17	7	75.8827
Mar-00	25.6	34.1	15.5	6	7	13	0	50.5884
Apr-00	27.9	34	20	10	8	11	7	65.3434
May-00	28.1	36.1	20.5	11	7	13	5	56.912
Jun-00	28.8	35.1	24	8	6	13	1	54.8041
Jul-00	28.8	35.1	24.8	7	11	16	2	61.1277
Aug-00	28.8	34.6	24.5	13	11	22	2	86.4219
Sep-00	28.4	34	24	18	14	27	5	94.8533
Oct-00	27.6	35.1	20	9	16	21	4	73.7748
Nov-00	24.5	32	16.8	11	11	20	2	71.667
Dec-00	19.8	28.4	13.8	17	22	35	4	99.069
Jan-01	17.9	27.5	10	14	12	18	8	63.9065
Feb-01	22.2	34.1	12.8	10	20	22	8	78.3371
Mar-01	25.8	35	16	7	7	11	3	41.23
Apr-01	28.5	36.1	20.5	11	11	16	6	76.2756
May-01	27.8	34.6	20.5	10	7	14	3	63.9065
Jun-01	27.8	33.6	24	3	15	12	6	55.6605
Jul-01	28.4	34	24.4	4	9	10	3	45.353
Aug-01	29.2	34.2	25	7	10	14	3	63.9065
Sep-01	28.4	34.1	24	6	12	17	1	65.968
Oct-01	27.7	34	23	15	11	20	6	68.0295
Nov-01	24.5	31.4	18.2	15	16	27	4	78.3371
Dec-01	19.5	27.5	12.9	18	10	23	5	74.2141
Jan-02	19	28	11.8	14	10	17	7	66.1569
Feb-02	21.8	33	12	7	8	8	7	49.0841
Mar-02	25.6	35.5	15.5	11	9	16	4	81.0955
Apr-02	27.5	34.1	17.6	7	9	13	3	66.1569
May-02	27.7	35.7	21	9	16	17	8	78.9614
Jun-02	28.2	34.7	23	5	5	6	4	51.2182
Jul-02	28.4	34.2	25	7	14	18	3	72.5591
Aug-02	28.4	34	24.8	14	16	25	5	91.766
Sep-02	28.5	35	24.1	8	12	18	2	66.1569
Oct-02	27.5	34.5	20.1	5	15	20	0	70.425
Nov-02	24.3	32	17	12	13	22	3	68.2909
Dec-02	20.5	29.7	12.2	10	13	21	2	57.6205
Jan-03	16.6	26	9.2	13	15	24	4	77.7583
Feb-03	22.1	31	14.1	7	2	7	2	29.4221
Mar-03	24.6	33.5	14	8	17	23	2	65.1489
Apr-03	28.8	35.2	20.1	11	9	16	4	69.352
May-03	29.4	35.7	21.1	7	15	16	6	88.2662
Jun-03	28.1	35.6	22.6	4	9	12	1	44.1331
Jul-03	29	35.2	25	6	6	7	5	46.2347
Aug-03	29	34.7	25	7	6	11	2	39.93
Sep-03	28.6	33.7	25	9	8	16	1	48.3363
Oct-03	28	33.6	23.8	11	13	21	3	77.7583
Nov-03	24.1	32	15.6	10	11	15	6	58.8441
Dec-03	20.5	28.2	13.9	11	15	21	5	71.4536
Jan-04	18.2	27.2	10.6	16	10	21	5	65.6096
Feb-04	21.6	31.7	10.6	8	11	14	5	50.3007
Mar-04	26.4	34.5	16.5	8	6	12	2	37.1788
Apr-04	27.6	33.7	20.1	4	11	13	2	61.2356
May-04	29.8	36.7	21.3	10	12	18	4	72.1706
Jun-04	28.2	35.2	23.6	9	7	12	4	54.6747
Jul-04	28.4	33.2	24.1	7	11	15	3	59.0487
Aug-04	28.6	34	25	10	8	14	4	61.2356
Sep-04	27.8	33.5	24.1	7	12	17	2	56.8617
Oct-04	27	34.5	23	10	13	20	3	65.6096
Nov-04	23.7	31	17	10	9	15	4	56.8617
Dec-04	21.1	29.5	12.2	8	6	10	4	34.9918
Jan-05	18.7	28	11.1	10	10	17	3	69.8487
Feb-05	23.1	31.5	13	3	9	10	2	48.8941
Mar-05	26.6	34.2	18.6	7	0	6	1	39.5809
Apr-05	28.6	35.5	20.6	13	5	13	5	58.2072
May-05	28.9	35.7	21.4	5	5	8	2	48.8941
Jun-05	29.8	36.7	25	5	4	7	2	30.2677
Jul-05	28.4	33.7	22.2	4	9	10	3	51.2224
Aug-05	28.6	33.6	25.3	11	8	15	4	55.8789
Sep-05	28.7	34.5	24.1	14	15	27	2	81.4901
Oct-05	27.5	34.2	22.7	10	10	20	0	74.5052
Nov-05	24.1	31.4	17.3	7	9	13	3	53.5506
Dec-05	20.9	29.8	14.1	8	8	15	1	41.9092
Jan-06	18.8	27.6	11.1	7	9	12	4	44.8819
Feb-06	24.3	33.8	15.5	8	5	9	4	40.1575
Mar-06	26.7	36.2	16.1	7	7	11	3	59.0551
Apr-06	28.5	35.6	21.1	2	7	8	1	33.0709
May-06	29	36	22.1	3	0	2	1	23.622
Jun-06	29	35.7	24.8	4	9	12	1	54.3307
Jul-06	28.7	35.2	25.1	8	8	14	2	49.6063
Aug-06	28.7	34.2	23.8	4	7	11	0	54.3307
Sep-06	28.4	34.2	24.3	5	11	15	1	44.8819
Oct-06	28.2	34.4	22.1	7	21	23	5	77.9528
Nov-06	24.4	32.7	15	7	7	11	3	40.1575
Dec-06	20.5	29.7	13.6	6	5	9	2	47.2441
Jan-07	17.8	28.2	10	9	7	12	4	52.2255
Feb-07	21.7	31.5	13.6	4	11	13	2	54.5994
Mar-07	25.1	36.7	15	4	2	4	2	33.2344
Apr-07	28.1	35.7	17.6	2	4	6	0	37.9822
May-07	29.7	37.7	22	6	5	8	3	40.3561
Jun-07	28.6	35.7	22.5	8	5	8	5	45.1039
Jul-07	28.2	34.8	23.1	4	6	9	1	45.1039
Aug-07	29	35.2	25	7	5	10	2	47.4777
Sep-07	28.5	34.5	24.5	5	8	13	0	40.3561
Oct-07	27.5	35	20.1	5	11	16	0	56.9733
Nov-07	24.9	32	17.6	7	7	12	2	40.3561
Dec-07	20.2	28.8	12.1	11	14	18	7	66.4688
Jan-08	19.3	29.7	10.7	3	7	6	4	40.4923
Feb-08	20.4	30.7	10.3	1	6	5	2	21.4371
Mar-08	26.5	34.2	15.5	4	6	9	1	38.1104
Apr-08	29	36.5	19.8	4	6	7	3	33.3466
May-08	29.5	37.8	21.5	1	4	4	1	23.819
Jun-08	28.4	35.2	22.4	3	7	7	3	38.1104
Jul-08	28.2	34.9	24.9	6	2	5	3	52.4017
Aug-08	28.6	34.7	25.1	7	11	18	0	57.1655
Sep-08	28.8	34.8	24.6	3	15	17	1	52.4017
Oct-08	27.4	34.7	18.1	5	6	7	4	45.2561
Nov-08	24.5	33	16.2	5	5	10	0	42.8742
Dec-08	21.1	30.4	14	7	5	11	1	38.1104
